# Supplementary material for: Transfer of skin microbiota between two dissimilar autologous microenvironments: A pilot study
Source: PLoS One. 2019 Dec 30;14(12):e0226857. doi: 10.1371/journal.pone.0226857 (PMC6936845; doi:10.1371/journal.pone.0226857)
Supplement: S1 Dataset — Excel spreadsheet includes legend and data that document colony counts and subtyped cultures from each sample with their corresponding MALDI results. (XLSX) [file pone.0226857.s002.xlsx]

## Sheet: Legend
	Legend
	A	Right baseline arm (Ba)
	B	Right baseline arm (Ba)
	C	Right baseline back (Bb)
	D	Right T=0 recovered transfer pellet (T0)
	E	Right baseline back (Bb)
	F	Right T=24 recovered transfer pellet (T24)
	G	Right T=24 baseline back (Bb24)
	H	Left baseline arm (Ba)
	I	Left baseline arm (Ba)
	J	Left baseline back (Bb)
	K	Left T=0 recovered transfer pellet (T0)
	L	Left baseline back (Bb)
	M	Left T=24 recovered transfer pellet (T24)
	N	Left T=24 baseline back (Bb24)
	BAP: Blood agar plate
	PEA: Anaerobic culture on phenylethyl alcohol agar
	R2A: Reasoner's 2A agar
	TNTC: too numerous to count

## Sheet: #1 - A, C, D
Isolate #	Media	Description	CFU/mL	MALDI ID	MALDI Score	Comparison within Subgroup (A, C & D)	Comparison to Related Subgroup (B, E, F & G)	Comparison within Group (A-G)
1A
1	BAP	light gray, green raised center, shiny, weak beta	3500	Staphylococcus epidermidis	2.3	Unique.	Same as: #1 on 1E.	Found on: Back
2	BAP	pinpoint, gray, shiny	3300	No Organism Identification Possible	1.34	Same as: #1 on 1C.	Same as: #2 on 1E.	Found on: Back
3	BAP	medium, bright white, raised bright center, shiny, weak beta	3300	Staphylococcus capitis	2.21	Unique.	Same as: #4 on 1E.	Found on: Back
4	BAP	medium, gray, bullseye pattern, shiny	200	Staphylococcus epidermidis	2.26	Unique.	Same as: #9 on 1E.	Found on: Back
5	BAP	small, light blue, shiny	140	Staphylococcus epidermidis	2.26	Same as: #3 on 1C.	Same as: #10 on 1E.	Found on: Back
6	BAP	medium, dark yellow, dull	90	Micrococcus luteus	2.35	Unique.	Same as: #7 on 1E.	Found on: Back
7	BAP	large, white with yellow center, shiny	110	Staphylococcus sp[1]	2.23	Unique.	Unique.	Unique to: Arm
8	BAP	small, pale yellow, shiny	40	Micrococcus luteus	2.39	Unique.	Unique.	Unique to: Arm
9	BAP	large, gray edge, yellow center, shiny	40	Corynebacterium aurimucosum	2.02	Unique.	Same as: #11 on 1E.	Found on: Back
10	BAP	large, white, wrinkled edges, dull, beta	30	Staphylococcus haemolyticus	2.28	Unique.	Unique.	Unique to: Arm
11	BAP	small, gray-green, shiny, weak alpha	10	Micrococcus luteus	2.35	Unique.	Unique.	Unique to: Arm
12	BAP	large, light gray, shiny, strong beta	10	Staphylococcus haemolyticus	2.37	Unique.	Same as: #12 on 1E.	Found on: Back
13	BAP	pinpoint, white, dull, alpha	10	No ID - minimal growth on sub.	0	Unique.	Unique.	Unique to: Arm
14	BAP	small, gray, shiny, strong alpha	10	Streptococcus mitis	2.05	Same as: #13 on 1C.	Unique.	Found on: Back
15	R2A	medium, white, shiny	n/a	Staphylococcus capitis	2.17	*Ignore: GP. Either contaminant or not killed by Va.
16	PEA	small, white, shiny	2720	No ID.	0
17	PEA	medium, cream, shiny	50	No ID.	0
18	PEA	large, clear edge, gray center, shiny	70	Streptococcus oralis	2.09
1C
1	BAP	pinpoint, gray, shiny	2000	Corynebacterium tuberculostearicum	2.16
2	BAP	medium, light gray, raised white center, shiny, beta	900	Staphylococcus epidermidis	2.39
3	BAP	small, light blue, shiny	240	Staphylococcus epidermidis	2.22
4	BAP	small, white, wrinkled, shiny, beta	170	Staphylococcus hominis	2.36
5	BAP	medium, bright white, shiny	280	Staphylococcus capitis	2.39
6	BAP	small, light gray, shiny	70	Arthrobacter cumminsii	1.76
7	BAP	medium, gray, bullseye pattern, shiny	110	Staphylococcus epidermidis	2.3
8	BAP	medium, yellow, shiny	80	Kocuria rhizophila	2.32
9	BAP	medium, dark yellow, dull	50	Micrococcus luteus	2.38
10	BAP	medium, clear edge, raised white center, dull	30	Moraxella osloensis	2.18
11	BAP	pinpoint, white, dull, alpha	30	Streptococcus gordonii	2.16
12	BAP	medium, light gray, thin clear edge, dull	20	Moraxella osloensis	2.08
13	BAP	small, gray, shiny, alpha	10	Streptococcus mitis	2.01
14	BAP	medium, gray wrinkled edge, white center, dull	10	Moraxella osloensis	2.24
15	PEA	small, white, shiny	TNTC	No ID.	0
16	PEA	medium, cream, shiny	40	No ID.	0
17	PEA	medium, clear edge, white center, shiny	20	Streptococcus oralis	2.36
18	PEA	large, tan, raised, shiny	10	No ID.	0
19	PEA	large, clear edge, gray center, shiny	10	Enterococcus faecalis	2.46
1D
1	BAP	medium, light gray, raised white center, shiny	40000	Staphylococcus epidermidis	2.3	Signal: Same as #1 on 1A.	Same as: #1 on 1E and #1 on 1B.	Found on: Arm & Back
2	BAP	medium, light gray, bullseye pattern, shiny	16000	Staphylococcus epidermidis	2.12	Same as: #7 on 1C.	Unique.	Found on: Back
3	BAP	pinpoint, gray, shiny	7000	No ID - no peaks found.	0	Same as: #1 on 1C and #2 on 1A.	Same as: #2 on 1E and #5 on 1B.	Found on: Arm & Back
4	BAP	medium, white, raised yellow center, shiny	3000	Staphylococcus capitis	2.29	Signal: Same as #3 on 1A.	Same as: #4 on 1E.	Found on: Arm & Back
5	BAP	small, light blue, shiny	300	Staphylococcus epidermidis		Same as: #3 on 1C and #5 on 1A.	Same as: #10 on 1E and #3 on 1B.	Found on: Arm & Back
6	BAP	medium, gray edge, white center, shiny	300	Staphylococcus epidermidis	2.09	Unique.	Signal: Same as #9 on 1B.	SIGNAL: Found on Arm & Transplant
7	BAP	large, white with yellow center, shiny	40	Staphylococcus sp[1]	2.3	Signal: Same as #7 on 1A.	Signal: Same as #4 on 1B.	SIGNAL: Found on Arm & Transplant
8	BAP	medium, yellow, shiny	30	Kocuria marina	1.87	Unique.	Unique.	Unique to: Transplant
9	BAP	large, white, shiny, strong beta	20	Staphylococcus haemolyticus	2.42	Signal: Same as #14 on 1A.	Same as: #12 on 1E.	Found on: Arm & Back
10	BAP	large, white-yellow, wrinkled edges, dull	10	Corynebacterium amycolatum	2.31	Signal: Same as #9 on 1A.	Same as: #11 on 1E.	Found on: Arm & Back
11	BAP	large, yellow, wrinkled, dull	10	Micrococcus luteus	2.32	Unique.	Unique.	Unique to: Transplant
12	R2A	medium, white, shiny	n/a	Staphylococcus epidermidis	2.2	*Ignore: GP. Either contaminant or not killed by Va.
13	R2A	small, gray, shiny	n/a	Paenibacillus amylolyticus	2.13	*Ignore: GP. Either contaminant or not killed by Va.
14	PEA	small, white, shiny	TNTC	Propionibacterium acnes	2.02
15	PEA	medium, gray edges, white center, shiny	20	Dermabacter hominis	1.91

## Sheet: #1 - B, E, F, G
Isolate #	Media	Description	CFU/mL	MALDI ID	MALDI Score	Comparison within Subgroup (B, E, F & G)	Comparison to Related Subgroup (A, C & D)	Comparison within Group (A-G)
1B
1	BAP	medium, light gray, shiny, weak beta	89000	Staphylococcus epidermidis	2.28	Same as: #1 on 1E.	Unique.	Found on: Back (0)
2	BAP	medium, gray, bright center, shiny	15000	Staphylococcus epidermidis	2.25	Same as: #3 on 1E.	Same as: #2 on 1C.	Found on: Back (0)
3	BAP	small, white, dull	21000	Staphylococcus epidermidis	2.31	Same as: #10 on 1E.	Sane as: #3 on 1C.	Found on: Back (0)
4	BAP	medium, white, shiny	10000	Staphylococcus capitis	2.39	Unique.	Unique.	Unique to: Arm
5	BAP	pinpoint, gray, shiny	1900	Corynebacterium tuberculostearicum	2.06	Same as: #2 on 1E.	Same as: #1 on 1C.	Found on: Back (0)
6	BAP	large, yellow, dull	140	Micrococcus luteus	2.24	Same as: #7 on 1E.	Unique.	Found on: Back (0)
7	BAP	large, bright white, shiny, growing over lawn	30	Staphylococcus sp[1]	2.22	Unique.	Unique.	Unique to: Arm
8	BAP	large, white edge, yellow center, dull, growing over lawn	30	Micrococcus luteus	2.37	Unique.	Unique.	Unique to: Arm
9	BAP	large, light gray, shiny, growing over lawn	30	Corynebacterium aurimucosum	1.85	Unique.	Unique.	Unique to: Arm
10	BAP	medium, dark gray, shiny	20	Staphylococcus epidermidis	2.09	Unique.	Unique.	Unique to: Arm
11	BAP	small, gray, shiny, alpha	10	No ID - minimal growth on sub.	0	Unique.	Unique.	Unique to: Arm
12	R2A	medium, bright white, shiny	n/a	Staphylococcus epidermidis	2.19	*Ignore: GP. Either contaminant or not killed by Va.
13	R2A	small, gray, shiny	n/a	No ID.	0	*Ignore: GP. Either contaminant or not killed by Va.
14	PEA	small, white, shiny	1960	Propionibacterium acnes	1.74
15	PEA	medium, cream, shiny	20	No ID.	0
16	PEA	medium, clear edge, gray center, shiny	10	Streptococcus pneumoniae	2.09
1E
1	BAP	medium, light gray, bright center, shiny, weak beta	3300	Staphylococcus epidermidis	2.25
2	BAP	pinpoint, gray, shiny	5800	Corynebacterium tuberculosteariucm	2.16
3	BAP	medium, white, green center, hiny	200	Staphylococcus epidermidis	2.13
4	BAP	small, cream, bullseye pattern, shiny	50	Staphylococcus capitis	2.29
5	BAP	small, light gray with green center, shiny	40	Staphylococcus epidermidis	2.19
6	BAP	medium, yellow, shiny	60	Kocuria rhizophila	1.89
7	BAP	medium, yellow, dull	40	Micrococcus luteus	2.42
8	BAP	small, bright white, wrinkled edges, shiny	40	Staphylococcus hominis	2.36
9	BAP	small, gray, bullseye pattern, shiny	40	Staphylococcus epidermidis	2.22
10	BAP	small, white with blue tint, shiny	30	Staphylococcus epidermidis	2.23
11	BAP	large, gray with green center, shiny	20	Corynebacterium aurimucosum	1.9
12	BAP	small, white with yellow tint, dull	20	Micrococcus luteus	2.39
13	BAP	large, light gray with green tint, shiny, strong beta	10	Staphylococcus haemolyticus	2.26
14	PEA	small, white, shiny	TNTC	No Organism Identification Possible	1.24
15	PEA	medium, white, shiny	120	Propionibacterium granulosum	1.7
16	PEA	large, clear edge, white center, shiny	10	Enterococcus faecalis	2.47
1F
1	BAP	medium, light gray, bright center, shiny	16000	Staphylococcus epidermidis	2.04	Same as: #3 on 1E and #2 on 1B and #6 on 1G.	Same as: #2 on 1C.	Found on: Arm, Back (0) & Back (24)
2	BAP	medium, white with yellow tint, shiny, weak beta	600	Staphylococcus capitis	2.26	Same as: #4 on 1E.	Same as: #3 on 1A.	Found on: Arm & Back (0)
3	BAP	pinpoint, white, shiny	200	Staphylococcus epidermidis	2.02	Same as: #3 on 1G.	Unique.	Found on: Back (24)
4	BAP	pinpoint, gray, shiny	100	No Growth	0
5	BAP	medium, bright blue, shiny, strong beta	110	Staphylococcus epidermidis	2.24	Same as: #1 on 1E and #1 on 1B.	Same as: #1 on 1A.	Found on: Arm & Back (0)
6	BAP	medium, white with yellow tint, dull	60	Micrococcus luteus	2.27	Unique.	Unique.	Unique to: Transplant
7	BAP	medium, yellow, dull	50	Micrococcus luteus	2.33	Unique.	Unique.	Unique to: Transplant
8	BAP	medium, yellow, shiny	30	Micrococcus luteus	2.22	Unique.	Unique.	Unique to: Transplant
9	BAP	small, yellow, shiny	20	Micrococcus flavus	1.95	Unique.	Unique.	Unique to: Transplant
10	PEA	small, white, shiny	TNTC	No Organism Identification Possible	1.45
1G
1	BAP	pinpoint, gray, shiny	700	Corynebacterium tuberculostearicum	2.17	Same as: #2 on 1E.		Found on: Back (0)
2	BAP	medium, white with yellow tint, shiyn	210	Staphylococcus capitis	2.23	Unique		Unique to: Back (24)
3	BAP	medium, light gray with green tint, shiny	90	Staphylococcus epidermidis	2.12	Unique		Unique to: Back (24)
4	BAP	medium, bright white, shiny, weak beta	190	Staphylococcus capitis	2.29	Unique		Unique to: Back (24)
5	BAP	medium, yellow, shiny	110	Micrococcus flavus	1.79	Unique		Unique to: Back (24)
6	BAP	medium, light gray bullseye pattern, shiny	70	Staphylococcus epidermidis	2.09	Same as: #3 on 1E.		Found on: Back (0)
7	BAP	small, gray edges, green center, shiny	70	Staphylococcus epidermidis	2.05	*Same as #6 - actual colony count of #6: 140.
8	BAP	medium, white with green tint, dull	60	Micrococcus luteus	2.14	Unique		Unique to: Back (24)
9	BAP	medium, yellow, dull	100	Micrococcus luteus	2.15	Unique		Unique to: Back (24)
10	BAP	medium, gray with green center, shiny	30	No ID - no peaks found.	0	Same as: #11 on 1E.		Found on: Back (0)
11	BAP	medium, yellow, wrinkled, dull	10	Micrococcus luteus	2.44	Unique		Unique to: Back (24)
12	BAP	small, tan, shiny	10	Deinococcus proteolyticus	2.21	Unique		Unique to: Back (24)
13	BAP	medium, dark green-yellow, shiny	10	Curtobacterium flaccumfaciens	1.77	Unique		Unique to: Back (24)
14	BAP	medium, pale yellow-green, dull, wrinkled	10	No Organism Identification Possible	1.46	Unique		Unique to: Back (24)
15	PEA	small, white, shiny	TNTC	No Organism Identification Possible	1.33
16	PEA	medium, tan, raised, shiny	10	No Organism Identification Possible	1.23

## Sheet: #1 - H, J, K
Isolate #	Media	Description	CFU/mL	MALDI ID	MALDI Score	Comparison within Subgroup (H, J & K)	Comparison to Related Subgroup (I, L, M & N)	Comparison within Group (B-N)
1H
1	BAP	pinpoint, gray, shiny	1100	No ID - no peaks found.	0	Same as: #2 on 1J.	Same as: #2 on 1L.	Found on: Back
2	BAP	medium, light gray, white center, shiny	370	Staphylococcus epidermidis	2.35	Unique.	Same as: #4 on 1L.	Found on: Back
3	BAP	small, white, dull	90	No Organism Identification Possible	1.52	Unique.	Unique.	Unique to: Arm
4	BAP	medium, bright white, yellow center, shiny	200	Staphylococcus capitis	2.25	Unique.	Unique.	Unique to: Arm
5	BAP	medium, yellow, dull	140	Micrococcus luteus	2.44	Unique.	Unique.	Unique to: Arm
6	BAP	medium, yellow, shiny	50	Micrococcus luteus	2.35	Unique.	Unique.	Unique to: Arm
7	BAP	medium, gray, green raised center, shiny	50	Staphylococcus epidermidis	2.13	Unique.	Unique.	Unique to: Arm
8	BAP	medium, white, dull	40	Micrococcus luteus	2.3	Same as: #1 on 1J.	Same as: #10 on 1L.	Found on: Back
9	BAP	medium, gray, shiny, alpha	40	No ID - minimal growth on sub.	0	Unique.	Unique.	Unique to: Arm
10	BAP	large, yellow, wrinkled, dull	30	Micrococcus luteus	2.13	Unique.	Unique.	Unique to: Arm
11	BAP	small, light gray, shiny	30	Micrococcus luteus	2.23	Unique.	Unique.	Unique to: Arm
12	BAP	pinpoint, white, dull, alpha	20	Streptococcus oralis	2.32	Same as: #8 on 1 J.	Unique.	Found on: Back
13	BAP	medium, gray, wrinkled edges, dull	10	Staphylococcus epidermidis	2.19	Unique.	Unique.	Unique to: Arm
14	R2A	medium, green-yellow, shiny, alpha	n/a	Neisseria subflava	2.29	Unique.	Unique.	Unique to: Arm
15	R2A	small, green, shiny	n/a	Neisseria flavescens	2.25	Unique.	Unique.	Unique to: Arm
16	PEA	small, white, shiny	2080	No ID.	0
17	PEA	medium, cream, shiny	30	No ID.	0
1J
1	BAP	medium, clear edge, white center, dull	480	Micrococcus luteus	2.21
2	BAP	pinpoint, gray, shiny	330	Corynebacterium tuberculostearicum	2.22
3	BAP	medium, light gray, white center, shiny	190	Staphylococcus capitis	2.31
4	BAP	medium, clear wrinkled edges, bright white, shiny	50	Staphylococcus capitis	2.33
5	BAP	medium, gray, yellow center, shiny, beta	10	Staphylococcus warneri	2.14
6	BAP	medium, white, yellow center, shiny, beta	10	Staphylococcus sp[1]	2.14
7	BAP	medium, gray with darker center, shiny, alpha	10	Staphylococcus capitis	2.36
8	BAP	small, gray, shiny, alpha	10	No Organism Identification Possible	1.39
9	BAP	pinpoint, white, dull, alpha	10	No Growth
10	BAP	medium, yellow, dull	10	Micrococcus luteus	2.3
11	PEA	small, white, shiny	TNTC	No ID.
					0
1K
1	BAP	pinpoint, gray, shiny	2300	Corynebacterium tuberculostearicum	2.24	Same as: #2 on 1J and #1 on 1H.	Same as: #2 on 1L and #2 on 1I.	Found on: Arm & Back
2	BAP	medium, light gray, white center, shiny	800	Staphylococcus epidermidis	2.19	Unique.	Unique.	Unique to: Transplant
3	BAP	medium, gray, green raised center, shiny	70	Staphylococcus epidermidis	2.2	Unique.	Unique.	Unique to: Transplant
4	BAP	medium, yellow, shiny	50	Micrococcus luteus	2.07	Unique.	Unique.	Unique to: Transplant
5	BAP	large, white with yellow tint, shiny, beta	40	Staphylococcus sp[1]	2.17	Same as: #6 on 1J.	Unique.	Found on: Back
6	BAP	small, white, dull	70	Staphylococcus epidermidis	2.25	Unique.	Unique.	Unique to: Transplant
7	BAP	medium, yellow, dull	60	Micrococcus luteus	2.13	Unique.	Unique.	Unique to: Transplant
8	BAP	medium, white, dull	40	Corynebacterium amycolatum	2.22	Unique.	Unique.	Unique to: Transplant
9	BAP	medium, gray, bullseye pattern, shiny	20	Staphylococcus epidermidis	2.09	Unique.	Unique.	Unique to: Transplant
10	PEA	small, white, shiny	TNTC	No ID.	0

## Sheet: #1 - I, L, M, N
Isolate #	Media	Description	CFU/mL	MALDI ID	MALDI Score	Comparison within Subgroup (I, L, M & N)	Comparison to Related Subgroup (H, J & K)	Comparison within Group (H-N)
1I
1	BAP	medium, bright white with brighter center, shiny, beta	1400	Staphylococcus capitis	2.33	Unique.	Unique.	Unique to: Arm
2	BAP	pinpoint, gray, shiny	900	Corynebacterium tuberculostearicum	2.25	Same as: #2 on 1L.	Same as: #2 on 1J.	Found on: Back (0)
3	BAP	medium, gray with bright center, shiny	400	Staphylococcus epidermidis	2.36	Same as: #4 on 1L.	Unique.	Found on: Back (0)
4	BAP	medium, yellow, dull	140	Micrococcus luteus	2.16	Unique.	Unique.	Unique to: Arm
5	BAP	small, bright yellow, shiny	60	Micrococcus luteus	2.41	Unique.	Unique.	Unique to: Arm
6	BAP	small, white with yellow tint, dull	60	Micrococcus luteus	2.31	Same as: #10 on 1L.	Same as: #1 on 1J.	Found on: Back (0)
7	BAP	small, pale yellow, shiny	40	Micrococcus luteus	2.24	Unique.	Unique.	Unique to: Arm
8	BAP	medium, white with green-yellow tint, shiny	60	Staphylococcus capitis	2.28	Unique.	Unique.	Unique to: Arm
9	BAP	small, white, shiny	60	Dermabacter hominis	2.1	Same as: #8 on 1L.	Unique.	Found on: Back (0)
10	PEA	small, white, shiny	440	Propionibacterium acnes	2.07
11	PEA	large, clear wrinkled edges, white center, shiny	10	Streptococcus oralis	2.02
1L
1	BAP	medium, gray with yellow tint, yellow center, shiny	90	Staphylococcus capitis	2.22
2	BAP	pinpoint, gray, shiny	190	Corynebacterium tuberculostearicum	2.19
3	BAP	medium, pale yellow, dull	80	Micrococcus luteus	2.11
4	BAP	medium, gray with bright center, shiny	40	Staphylococcus epidermidis	2.15
5	BAP	small, bright yellow, shiny	30	Micrococcus luteus	2.15
6	BAP	medium, bright white, wrinkled edges, shiny	30	Staphylococcus capitis	2.3
7	BAP	medium, gray, shiny, beta	10	Staphylococcus capitis	2.25
8	BAP	small, light gray with bright center, shiny	10	Dermabacter hominis	2.2
9	BAP	small, gray, shiny	10	No Organism Identification Possible	1.38
10	BAP	medium, white, dull	10	Micrococcus luteus	2.13
11	BAP	small, dark gray with white center, dull	10	Moraxella osloensis	1.97
12	PEA	small, white, shiny	TNTC	Propionibacterium acnes	1.83
1M
1	BAP	pinpoint, gray, shiny	530	Corynebacterium tuberculostearicum	2.03	Same as: #2 on 1L and #2 on 1I and #1 on 1N.	Same as: #2 on 1J and #1 on 1H.	Found on: Arm, Back (0) & Back (24)
2	BAP	medium, white with green tint, shiny, weak beta	80	Staphylococcus capitis	2.17	Same as: #1 on 1L and #2 on 1N.	Same as: 33 on 1J.	Found on: Back (0) & Back (24)
3	BAP	medium, light gray, shiny	50	Staphylococcus epidermidis	2.15	Unique.	Unique.	Unique to: Transplant
4	BAP	medium, yellow-green, shiny, strong beta	30	Staphylococcus capitis	2.35	Same as: #8 on 1N.	Same as: #4 on 1J.	Found on: Back (0) & Back (24)
5	BAP	medium, yellow, shiny	20	Kocuria marina	1.98	Unique.	Unique.	Unique to: Transplant
6	BAP	small, yellow, raised, shiny	10	Microbacterium aurum	2.04	Unique.	Unique.	Unique to: Transplant
7	BAP	medium, light gray, yellow center, shiny, strong beta	10	Staphylococcus sp[1]	2.23	Unique.	Same as: #6 on 1J.	Found on: Back (0)
8	BAP	small, white, raised, shiny	10	Staphylococcus epidermidis	2.31	Unique.	Unique.	Unique to: Transplant
9	BAP	medium, gray, green center, shiny	10	Staphylococcus epidermidis	2.22	Unique.	Unique.	Unique to: Transplant
10	BAP	medium, yellow, dull	40	Micrococcus luteus	2.32	Same as: #5 on 1L and #4 1N.	Unique.	Found on: Back (0) & Back (24)
11	BAP	medium, white with yellow tint, dull	10	Micrococcus luteus	2.39	Same as: #10 on 1L and #6 on 1I and #5 on 1N.	Same as: #1 on 1J and #8 on 1H.	Found on: Arm, Back (0) & Back (24)
12	BAP	medium, bright white, wrinkled edges, weak beta, shiny	10	Staphylococcus capitis	2.26	Signal: Same as #1 on 1I.	Unique.	SIGNAL: Found on Arm & Transplant
13	PEA	small, white, shiny	TNTC	No ID.	0
1N
1	BAP	pinpoint, gray, shiny	720	Corynebacterium tuberculostearicum	1.71	Same as: #2 on 1L.		Found on: Back (0)
2	BAP	medium, white with yellow tint, shiny, weak beta	80	Staphylococcus capitis	2.21	Same as: #1 on 1L.		Found on: Back (0)
3	BAP	medium, light gray, shiny	50	Staphylococcus epidermidis	2.28	Same as: #4 on 1L.		Found on: Back (0)
4	BAP	medium, yellow, dull	130	Micrococcus luteus	2.23	Same as: #5 on 1L.		Found on: Back (0)
5	BAP	medium, white with yellow tint, dull	50	Micrococcus luteus	2.24	Same as: #10 on 1L.		Found on: Back (0)
6	BAP	medium, bright yellow, shiny	30	Kocuria marina	1.91	Unique.		Unique to: Back (24)
7	BAP	small, light gray with green center, shiny	40	Dermabacter hominis	2.21	Same as: #8 on 1L.		Found on: Back (0)
8	BAP	medium, green-yellow, shiny, beta	20	Staphylococcus capitis	2.23	Unique.		Unique to: Back (24)
9	BAP	medium, white edges, light gray center, dull, beta	10	Staphylococcus epidermidis	2.15	Unique.		Unique to: Back (24)
10	BAP	small, bright white, wrinkled, dull, beta	10	Staphylococcus capitis	2.31	Unique.		Unique to: Back (24)
11	BAP	medium, gray, green center, shiny	10	Staphylococcus epidermidis	1.97	Unique.		Unique to: Back (24)
12	BAP	medium, white with green tint, wrinkled edges, dull	10	Staphylococcus capitis	2.25	Unique.		Unique to: Back (24)
13	BAP	medium, dark yellow, shiny	10	No Organism Identification Possible	1.44	Unique.		Unique to: Back (24)
14	BAP	medium, pale yellow, shiny	10	Micrococcus luteus	2.01	Unique.		Unique to: Back (24)
15	BAP	small, white-yellow with raised wrinkled center, dull	10	Corynebacterium mucifaciens	1.88	Unique.		Unique to: Back (24)
16	BAP	small, yellow, dull	10	No Organism Identification Possible	1.64	Unique.		Unique to: Back (24)
17	R2A	medium, yellow, wrinkled, raised, dull	n/a	Pseudomonas luteola	1.78	Unique.		Unique to: Back (24)
18	PEA	small, white, shiny	TNTC	No ID.	0

## Sheet: #2 - A, C, D
Isolate #	Media	Description	CFU/mL	MALDI ID	MALDI Score	Comparison within Subgroup (A, C & D)	Comparison to Related Subgroup (B, E, F & G)	Comparison within Group (A-G)
2A
1	BAP	medium, white with yellow dull center, shiny	190	Staphylococcus capitis	2.02	Unique.	Unique.	Unique to: Arm
2	BAP	pinpoint, gray, shiny	50	Micrococcus luteus	2.22	Unique.	Unique.	Unique to: Arm
3	BAP	medium, yellow, dull	180	Micrococcus luteus	2.41	Unique.	Same as: #6 on 2E.	Found on: Back
4	BAP	medium, bright white, yellow center, shiny	100	Staphylococcus hominis	2.1	Unique.	Unique.	Unique to: Arm
5	BAP	small, white, dull	30	Micrococcus terreus	2.15	Unique.	Unique.	Unique to: Arm
6	BAP	medium, light gray with yellow center, shiny	40	Staphylococcus hominis	2.13	Unique.	Same as: #7 on 2E.	Found on: Back
7	BAP	medium, white, dull	50	Micrococcus luteus	2.27	Unique.	Unique.	Unique to: Arm
8	BAP	large, clear edges, white center, muccoid	30	Paracoccus yeei	3	Unique.	Unique.	Unique to: Arm
9	BAP	medium, white with green center, shiny, weak beta	20	Staphylococcus hominis	2.32	Same as: #5 on 2C.	Unique.	Found on: Back
10	BAP	large, yellow, wrinkled, dull	10	Micrococcus luteus	2.3	Unique.	Unique.	Unique to: Arm
11	BAP	small, clear edges, white with blue tint, shiny	10	Streptococcus salivarius	2.35	Unique.	Unique.	Unique to: Arm
12	BAP	large, white, wrinkled, dull	10	Micrococcus luteus	2.2	Unique.	Unique.	Unique to: Arm
13	R2A	medium, gray, muccoid	n/a	Roseomonas mucosa	2.4	Unique.	Unique.	Unique to: Arm
14	PEA	small, white, shiny	2440	No ID.	0
15	PEA	medium, cream, shiny	10	Finegoldia magna	2.02
16	PEA	large, clear edge, white center, shiny	10	Streptococcus salivarius	2.2
2C
1	BAP	medium, light gray, bright center, shiny	370	Staphylococcus epidermidis	2.34
2	BAP	pinpoint, gray, shiny	90	Corynebacterium tuberculostearicum	2.13
3	BAP	medium, light gray edges, bright center, shiny	80	Corynebacterium coyleae	1.98
4	BAP	large, white with yellow center, shiny, beta	30	Staphylococcus haemolyticus	1.98
5	BAP	medium, light gray, dull center, shiny edges, beta	20	Staphylococcus hominis	2.29
6	BAP	large, light gray-green, jagged edges, shiny	30	Staphylococcus warneri	1.88
7	BAP	medium, white edge, yello center, shiny	20	Staphylococcus pasteuri	2.12
8	BAP	small, cream, shiny	30	Staphylococcus pasteuri	2.04
9	BAP	small, white, dull	30	No Organism Identification Possible	1.33
10	BAP	medium, yellow, shiny	10	No Organism Identification Possible	1.66
11	BAP	large, dark gray-yellow edges, yellow center, shiny	10	No ID - no peaks found.	0
12	BAP	small, clear edge, light gray center, shiny	10	Corynebacterium afermentans	2.4
13	BAP	medium, white, dull	10	Micrococcus luteus	2.02
14	BAP	large, clear edge, dark gray, dull	10	Paenibacillus pabuli	2.04
15	BAP	medium, cream, wrinkled edges, dull	20	Corynebacterium amycolatum	2.24
16	R2A	meidum, green-blue, cone shaped, fuzzy	n/a	Pantoea septica	1.8
17	PEA	small, white, shiny	TNTC	No ID.	0
2D
1	BAP	medium, light gray, bright center, shiny	11400	Staphylococcus capitis	2.3	Signal: Same as #1 on 2A.	Unique.	SIGNAL: Found on Arm & Transplant
2	BAP	medium, bright white, shiny	2300	Staphylococcus capitis	2.28	Unique.	Same as: #4 on 2E and #6 on 2B.	Found on: Arm & Back
3	BAP	medium, light gray, raised yellow center, shiny	300	Staphylococcus epidermidis	2.22	Unique.	Unique.	Unique to: Transplant
4	BAP	pinpoint, gray, shiny	100	No Growth
5	BAP	small, white, dull	100	Micrococcus luteus	2.38	Unique.	Unique.	Unique to: Transplant
6	BAP	medium, yellow, shiny	20	Micrococcus luteus	2.26	Unique.	Unique.	Unique to: Transplant
7	BAP	large, white, wrinkled, dull	10	Micrococcus luteus	2.08	Signal: Same as #12 on 2A.	Unique.	SIGNAL: Found on Arm & Transplant
8	R2A	medium, green with yellow center, shiny, alpha	n/a	Pantoea septica	2.04	Unique.	Unique.	Unique to: Transplant
9	R2A	small, blue, shiny	n/a	Pantoea septica	1.83	Unique.	Unique.	Unique to: Transplant
10	PEA	small, white, shiny	TNTC	No ID.	0

## Sheet: #2 - B, E, F, G
Isolate #	Media	Description	CFU/mL	MALDI ID	MALDI Score	Comparison within Subgroup (B, E, F & G)	Comparison to Related Subgroup (A, C & D)	Comparison within Group (A-G)
2B
1	BAP	medium, bright white with yellow center, shiny	1200	Staphylococcus capitis	2.27	Unique.	Unique.	Unique to: Arm
2	BAP	medium, light gray with bright center, shiny	800	Staphylococcus epidermidis	2.13	Unique.	Unique.	Unique to: Arm
3	BAP	small, white, shiny	270	Staphylococcus capitis	2.27	Unique.	Unique.	Unique to: Arm
4	BAP	pinpoint, gray, shiny	90	Corynebacterium tuberculostearicum	2.03	Same as: #2 on 2E.	Same as: #2 on 2C.	Found on: Back (0)
5	BAP	small, gray with green center, shiny	110	Corynebacterium coyleae	2.12	Same as: #3 on 2E.	Same as: #3 on 2C.	Found on: Back (0)
6	BAP	medium, light gray with green tint, shiny	70	Staphylococcus capitis	2.2	Same as: #4 on 2E.	Unique.	Found on: Back (0)
7	BAP	large, clear edge, white center, muccoid	30	Paracoccus yeei	2.25	Unique.	Unique.	Unique to: Arm
8	BAP	medium, dark gray, shiny	30	Staphylococcus epidermidis	2.1	Unique.	Unique.	Unique to: Arm
9	BAP	medium, yellow, shiny	30	Kocuria marina	2.02	Unique.	Unique.	Unique to: Arm
10	BAP	medium, yellow, dull	30	Micrococcus luteus	2	Same as: #6 on 2E.	Unique.	Found on: Back (0)
11	BAP	medium, white, dull	20	Micrococcus luteus	2.15	Unique.	Unique.	Unique to: Arm
12	BAP	small, white, wrinkled edges, dull	10	Corynebacterium amycolatum	2.54	Unique.	Unique.	Unique to: Arm
13	BAP	medium, bright white, raised, shiny	10	Paracoccus yeei	2.34	*Same as #7 - actual colony count on #7: 40.
14	BAP	large, gray with dark green center, shiny	10	Bacillus firmus	1.95	Unique.	Unique.	Unique to: Arm
15	PEA	small, white, shiny	1960	Staphylococcus capitis	2.02
16	PEA	medium, cream, shiny	130	Finegoldia magna	2.02
2E
1	BAP	small, white with green center, shiny	230	Corynebacterium singulare	2.35
2	BAP	pinpoint, gray, shiny	220	Corynebacterium tuberculostearicum	2.2
3	BAP	small, gray with green center, shiny	60	Corynebacterium coyleae	1.99
4	BAP	medium, gray-green, bright center, shiny	40	Staphylococcus capitis	2.03
5	BAP	medium, pale yellow, shiny	40	Kocuria marina	1.78
6	BAP	medium, yellow, dull	40	Micrococcus luteus	2.02
7	BAP	small, bright white with green center, shiny	20	Staphylococcus hominis	2.13
8	BAP	medium, bright white, shiny	20	Staphylococcus capitis	2.23
9	BAP	medium, white with yellow center, shiny, beta	10	Staphylococcus capits	2.23
10	BAP	medium, yellow with white center, shiny, beta	20	Staphyloccocus pasteuri	1.96
11	BAP	medium, whtie, dull	10	Micrococcus luteus	2.38
12	BAP	mediu, cream, dull	20	Micrococcus luteus	2.2
13	BAP	medium, gray with green center, shiny	10	Staphylococcus epidermidis	2.04
14	BAP	small, yellow, dull	10	Dermacoccus nishinomiyaensis	1.79
15	BAP	small, bright gray, shiny	10	No ID - no peaks found.	0
16	BAP	medium, white with yellow center, textured surface, beta	10	Staphylococcus capitis	2.3
17	BAP	small, yellow, wrinkled, dull	10	Micrococcus luteus	2
18	BAP	large, orange edges, gray center, shiny	10	No Organism Identification Possible	1.5
19	BAP	large, gray edges, green center, shiny	10	Bacillus firmus	1.88
20	PEA	small, white, shiny	TNTC	No ID.	0
2F
1	BAP	pinpoint, gray, shiny	50	Corynebacterium tuberculostearicum	2.27	Same as: #2 on 2E and #4 on 2B and #3 on 2G.	Same as: #2 on 2C.	Found on: Arm, Back (0) & Back (24)
2	BAP	medium, yellow, dull	50	Micrococcus luteus	2	Unique.	Signal: Same as #7 on 2A.	SIGNAL: Found on Arm & Transplant
3	BAP	medium, light gray, shiny	20	Staphylococcus epidermidis	2.23	Unique.	Same as: #1 on 2C.	Found on: Back (0)
4	BAP	medium, white, shiny, strong beta	10	Staphylococcus epidermidis	1.95	Same as: #8 on 2G.	Unique.	Found on: Back (24)
5	BAP	medium, light gray, wrinkled edges, shiny, beta	10	Staphylococcus capitis	2.3	Unique.	Unique.	Unique to: Transplant
6	BAP	medium, white, raised, dull	10	Micrococcus luteus	2.27	Unique.	Unique.	Unique to: Transplant
7	BAP	medium, white with yellow center, dull	10	Staphylococcus capitis	1.94	Same as: #16 on 2E.	Unique.	Found on: Back (0)
8	PEA	small, white, shiny	TNTC	No ID.	0
2G
1	R2A	medium, green-yellow, shiny, alpha	n/a	Pantoea septica	2.19	Unique.	Unique.	Unique to: Back (24)
2	R2A	medium, green, raised, dull	n/a	Pantoea septica	2.16	Unique.	Unique.	Unique to: Back (24)
3	BAP	pinpoint, gray, shiny	30	Corynebacterium tuberculostearicum	2.24	Same as: #1 on 2E.	Same as: #2 on 2C.	Found on: Back (0)
4	BAP	medium, yellow, dull	90	Micrococcus luteus	2.35	Unique.	Unique.	Unique to: Back (24)
5	BAP	medium, white with yellow tint, shiny, weak beta	50	Staphylococcus capitis	2.27	Same as: #4 on 2E.	Unique.	Found on: Back (0)
6	BAP	medium, yellow-green with raised center, shiny, strong beta	40	Staphylococcus capitis	2.24	Same as: #9 on 2E.	Unique.	Found on: Back (0)
7	BAP	small, white with green center, shiny	20	Staphylococcus hominis	2.35	Unique.	Unique.	Unique to: Back (24)
8	BAP	medium, light gray, shiny, strong beta	10	Staphylococcus epidermidis	2.31	Unique.	Unique.	Unique to: Back (24)
9	BAP	medium, light gray, darker center, shiny	10	Staphylococcus epidermidis	2.32	Unique.	Same as: #1 on 2C.	Found on: Back (0)
10	BAP	small, white-blue tint, raised, shiny	10	Staphylococcus hominis	2.36	Unique.	Unique.	Unique to: Back (24)
11	BAP	small, gray with bright center, dull	10	Moraxella sp	2.07	Unique.	Unique.	Unique to: Back (24)
12	BAP	small, yellow, raised, shiny	10	No Organism Identification Possible	1.6	Same as: #14 on 2E.	Unique.	Found on: Back (0)
13	PEA	small, white, shiny	TNTC	No Organism Identification Possible	1.16

## Sheet: #2 - H, J, K
Isolate #	Media	Description	CFU/mL	MALDI ID	MALDI Score	Comparison within Subgroup (H, J & K)	Comparison to Related Subgroup (I, L, M & N)	Comparison within Group (H-N)
2H
1	BAP	medium, bright gray with white center, shiny	110	Staphylococcus capitis	2.16	Unique.	Unique.	Unique to: Arm
2	BAP	pinpoint, gray, shiny	90	Corynebacterium tuberculostearicum	2.03	Same as: #3 on 2J.	Unique.	Found on: Back
3	BAP	small, light gray, yellow center, shiny	80	Corynebacterium coyleae	2.25	Same as: #2 on 2J.	Same as: #3 on 2L.	Found on: Back
4	BAP	small, yellow, dull	50	Micrococcus luteus	2.32	Unique.	Unique.	Unique to: Arm
5	BAP	medium, white, shiny, wrinkled gray edges, beta	20	Staphylococcus hominis	2.28	Same as: #7 on 2J.	Unique.	Found on: Back
6	BAP	medium, bright white, shiny, beta	20	Staphylococcus capitis	2.15	Unique.	Unique.	Unique to: Arm
7	BAP	medium, bright yellow, shiny	20	Micrococcus luteus	2.36	Unique.	Unique.	Unique to: Arm
8	BAP	medium, white, dull	10	Micrococcus luteus	2.34	Unique.	Unique.	Unique to: Arm
9	BAP	small, white with yellow tint, shiny	10	Staphylococcus hominis	2.16	Unique.	Unique.	Unique to: Arm
10	BAP	large, clear edge, gray center, shiny, beta	10	Lysinibacillus fusiformis	2.16	Unique.	Unique.	Unique to: Arm
11	BAP	large, yellow, fuzzy, dull, strong beta	10	Bacillus pumilus	1.91	Unique.	Unique.	Unique to: Arm
12	PEA	small, white, shiny	1040	No ID.	0
13	PEA	medium, cream, shiny	20	Finegoldia magna	2.11
2J
1	BAP	medium, white with yellow center, shiny	1600	Staphylococcus capitis	2.31
2	BAP	small, gray, yellow center, shiny	400	Corynebacterium coyleae	2.14
3	BAP	pinpoint, gray, shiny	400	Corynebacterium tuberculostearicum	2.14
4	BAP	medium, bright gray with white center, shiny	400	Staphylococcus epidermidis	2.26
5	BAP	medium, thin white edge, yellow center, shiny, beta	110	Staphylococcus pasteuri	2.01
6	BAP	medium, yellow, dull	70	Micrococcus luteus	2.14
7	BAP	medium, light gray with yellow tint, shiny, beta	50	Staphylococcus hominis	2.33
8	BAP	small, gray with green tint, bullseye pattern, shiny	40	Staphylococcus epidermidis	2.15
9	BAP	small, yellow, shiny	40	Kocuria varians	1.79
10	BAP	large, yellow, wrinkled	10	No Organism Identification Possible	1.35
11	BAP	medium, dark green, dull	10	Bacillus arsenicus	2.14
12	BAP	large, dark gray with green center, shiny	10	No Organism Identification Possible	1.45
13	PEA	small, gray, shiny	TNTC	No ID.	0
2K
1	BAP	medium, bright gray with white center, shiny	170	Staphylococcus epidermidis	2.38	Same as: #4 on 2J.	Signal: Same as #1 on 2I.	Found on: Arm & Back
2	BAP	small, gray, yellow center, shiny	90	Corynebacterium coyleae	2.06	Same as: #2 on 2J and #3 on 2H.	Same as: #3 on 2L and #3 on 2I.	Found on: Arm & Back
3	BAP	small, pinpoint, gray	100	Corynebacterium tuberculostearicum	1.97	Same as: #3 on 2J and #2 on 2H.	Unique	Found on: Arm & Back
4	BAP	medium, white, shiny	100	Staphylococcus hominis	2.27	Unique.	Same as: #7 on 2L and #4 on 2I.	Found on: Arm & Back
5	BAP	medium, thin white edge, yellow, shiny, beta	70	Staphylococcus pasteuri	2.06	Same as: #5 on 2J.	Same as: #5 on 2L.	Found on: Back
6	BAP	small, bright white, shiny	60	Staphylococcus capitis	2.26	Unique.	Same as: #6 on 2L.	Found on: Back
7	BAP	small, light gray, shiny, beta	30	Staphylococcus hominis	2.34	Same as: #7 on 2J and #5 on 2H.	Unique	Found on: Arm & Back
8	BAP	medium, yellow, shiny	30	Kocuria rhizophila	2.3	Unique.	Unique	Unique to: Transplant
9	BAP	small, yellow, dull	30	Micrococcus luteus	2.25	Unique.	Unique	Unique to: Transplant
10	BAP	small, white, dull	20	Micrococcus luteus	2.48	Unique.	Signal: Same as #10 on 2I.	SIGNAL: Found on Arm & Transplant
11	BAP	small, gray with green tint, bullseye pattern, shiny	10	Staphylococcus epidermidis	2.05	Same as: #8 on #2J.	Same as: #4 on 2L.	Found on: Back
12	BAP	large, white, wrinkled, dull	10	Micrococcus luteus	2.4	Unique.	Unique	Unique to: Transplant
13	PEA	small, gray, shiny	TNTC	No ID.	0

## Sheet: #2 - I, L, M, N
Isolate #	Media	Description	CFU/mL	MALDI ID	MALDI Score	Comparison within Subgroup (I, L, M & N)	Comparison to Related Subgroup (H, J & K)	Comparison within Group (H-N)
2I
1	BAP	medium, light gray with bright center, shiny	130	Staphylococcus epidermidis	2.27	Unique.	Same as: #4 on 2J.	Found on: Back
2	BAP	pinpoint, gray, shiny	30	Corynebacterium tuberculostearicum	2.12	Same as: #2 on 2L.	Unique.	Found on: Back
3	BAP	small, gray, bright center, shiny	100	Corynebacterium coyleae	2.08	Same as: #3 on 2L.	Same as: #3 on 2J.	Found on: Back
4	BAP	small, bright white, shiny	60	Staphylococcus hominis	2.22	Same as: #7 on 2L.	Unique.	Found on: Back
5	BAP	medium, white with yellow center, shiny, beta	70	Staphylococcus capitis	2.28	Unique.	Unique.	Unique to: Arm
6	BAP	medium, light gray with green tint, shiny	40	Staphylococcus capitis	2.2	Unique.	Unique.	Unique to: Arm
7	BAP	medium, white with yellow tint, shiny	40	Micrococcus luteus	2.54	Unique.	Unique.	Unique to: Arm
8	BAP	medium, yellow, shiny	30	Kocuria varians	1.98	Unique.	Unique.	Unique to: Arm
9	BAP	medium, gray, green center, shiny	10	Moraxella osloensis	1.98	Unique.	Unique.	Unique to: Arm
10	BAP	medium, pale yellow, dull	10	Micrococcus luteus	2.36	Unique.	Unique.	Unique to: Arm
11	BAP	medium, gray-green, shiny, alpha	10	Staphylococcus hominis	2.05	Unique.	Unique.	Unique to: Arm
12	BAP	pinpoint, white, dull, alpha	10	Streptococcus gordonii	2.18	Unique.	Unique.	Unique to: Arm
13	BAP	small, cream, textured surface, dull	10	Micrococcus luteus	2.49	Unique.	Unique.	Unique to: Arm
14	R2A	medium, dark blue, cone shaped, shiny	n/a	No Organism Identification Possible	1.54	Unique.	Unique.	Unique to: Arm
15	PEA	small, white, shiny	1520	No ID.	0
2L
1	BAP	medium, light gray with bright center, shiny	250	Staphylococcus epidermidis	1.94
2	BAP	pinpoint, gray, shiny	90	Corynebacterium jeikeium	2.07
3	BAP	small, gray with bright center, shiny	110	Corynebacterium coyleae	2.03
4	BAP	medium, dark yellow edges, gray center, shiny	90	Staphylococcus epidermidis	2.23
5	BAP	medium, yellow, shiny, beta	80	Staphylococcus pasteuri	1.97
6	BAP	medium, bright white, shiny	50	Staphylococcus capitis	2.2
7	BAP	medium, white with yellow tint, shiny	60	Staphylococcus hominis	2.16
8	BAP	medium, yellow, dull	50	Micrococcus luteus	2.37
9	BAP	medium, white with yellow tint, dull	30	Micrococcus luteus	2.59
10	BAP	medium, yellow, shiny	20	Micrococcus luteus	2.41
11	BAP	large, light green-yellow, shiny	50	Staphylococcus warneri	1.81
12	BAP	large, light gray edges, dark gray center, shiny	10	Staphylococcus epidermidis	2.2
13	BAP	medium, white, wrinkled, dull	10	Micrococcus luteus	2.42
14	PEA	small, gray, shiny	TNTC	No ID.	0
2M
1	BAP	medium, white with yellow tint, dull	50	Micrococcus luteus	2.28	Same as: #9 on 2L and #4 on 2N.	Unique.	Found on: Back (0) & Back (24)
2	BAP	medium, yellow, dull	30	Micrococcus luteus	2.23	Unique.	Unique.	Unique to: Transplant
3	BAP	small, bright white, shiny	20	Staphylococcus hominis	2.09	Same as: #8 on 2N.	Unique.	Found on: Back (24)
4	BAP	medium, yellow, wrinkled, dull	20	Micrococcus luteus	2.44	Unique.	Unique.	Unique to: Transplant
5	BAP	medium, light gray, darker center, shiny	10	Staphylococcus epidermidis	2.2	Signal: Same as #1 on 2I.	Same as: #4 on 2J.	Found on: Arm & Back (0)
6	BAP	medium, white with yellow tint, shiny	10	Staphylococcus hominis	2.28	Unique.	Unique.	Unique to: Transplant
7	BAP	medium, light gray, shiny	10	Staphylococcus epidermidis	2.1	Unique.	Unique.	Unique to: Transplant
8	BAP	medium, white edge, pale yellow center, shiny	10	Kocuria marina	2.12	Unique.	Unique.	Unique to: Transplant
9	BAP	medium, yellow, shiny	10	Micrococcus luteus	2.42	Unique.	Unique.	Unique to: Transplant
10	BAP	medium, gray, dull	10	Moraxella sp.	2	Unique.	Unique.	Unique to: Transplant
11	BAP	medium, green-gray, shiny, alpha	10	Staphylococcus hominis	2.16	Signal: Same as #11 on 2I.	Unique.	SIGNAL: Found on Arm & Tranplant
12	BAP	small, yellow, shiny	10	No Organism Identification Possible	1.61	Unique.	Unique.	Unique to: Transplant
13	BAP	pinpoint, gray, shiny	10	No Organism Identification Possible	1.43	Same as: #2 on 2L and #2 on 2I and #13 on 2N.	Same as: #3 on 2J and #2 on 2H.	Found on: Arm, Back(0) & Back (24)
14	PEA	small, white, shiny	TNTC	Propionibacterium acnes	2.04
2N
1	R2A	medium, dark green, raised center, shiny	n/a	Pantoea septica	2.38	Unique.	Unique.	Unique to: Back (24)
2	R2A	small, bright blue-green, shiny	n/a	Pantoea septica	2.4	Unique.	Unique.	Unique to: Back (24)
3	BAP	medium, yellow, dull	110	Micrococcus luteus	2.49	Same as: #10 on 2L.	Unique.	Found on: Back (0)
4	BAP	medium, white with yellow tint, dull	60	Micrococcus luteus	2.18	Same as: #9 on 2L.	Unique.	Found on: Back (0)
5	BAP	small, yellow, shiny	50	Dermacoccus nishinomiyaensis	1.86	Unique.	Unique.	Unique to: Back (24)
6	BAP	medium, ligh gray with darker center, shiny	10	Staphylococcus hominis	2.27	Same as: #7 on 2L.	Unique.	Found on: Back (0)
7	BAP	medium, yellow, wrinkled, dull	10	Micrococcus luteus	2.45	Unique.	Unique.	Unique to: Back (24)
8	BAP	medium, white with yellow tint, shiny	10	Staphylococcus hominis	2.19	Unique.	Unique.	Unique to: Back (24)
9	BAP	small, white, shiny	10	Staphylococcus hominis	2.15	Unique.	Unique.	Unique to: Back (24)
10	BAP	medium, light gray with yellow center, shiny	10	Staphylococcus capitis	2.26	Unique.	Unique.	Unique to: Back (24)
11	BAP	small, gray with green center, dull	10	No ID - no peaks found.	0	Unique.	Unique.	Unique to: Back (24)
12	BAP	large, white, wrinkled, dull	10	Micrococcus luteus	2.3	Unique.	Unique.	Unique to: Back (24)
13	BAP	pinpoint, gray, shiny	10	Corynebacterium tuberculostearicum	2.01	Same as: #2 on 2L.	Same as: #3 on 2J.	Found on: Back (0)
14	BAP	large, gray with dark green center, shiny	10	No Organism Identification Possible	1.49	Unique.	Same as: #12 on 2J.	Found on: Back (0)
15	BAP	medium, yellow, shiny	20	Kocuria marina	2.11	Unique.	Unique.	Unique to: Back (24)
16	PEA	small, white, shiny	TNTC	No ID.

## Sheet: #3 - A, C, D
Isolate #	Media	Description	CFU/mL	MALDI ID	MALDI Score	Comparison within Subgroup (A, C & D)	Comparison to Related Subgroup (B, E, F & G)	Comparison within Group (A-G)
3A
1	BAP	pinpoint, gray, shiny	640	Corynebacterium tuberculostearicum	2.06	Same as: #2 on 3C.	Unique.	Found on: Back
2	BAP	medium, bright white, raised, shiny	60	Staphylococcus hominis	2.1	Unique.	Unique.	Unique to: Arm
3	BAP	medium, light gray with bright center, shiny	50	Staphylococcus capitis	2.21	Unique.	Unique.	Unique to: Arm
4	BAP	small, light gray, shiny	30	Corynebacterium jeikeium	2.38	Unique.	Unique.	Unique to: Arm
5	BAP	pinpoint, white, dull	30	Actinomyces neuii	2.35	Same as: #7 on 3C.	Same as: #1 on 3E.	Found on: Back
6	BAP	medium, dark gray with green center, shiny	20	Staphylococcus epidermidis	2.11	Unique.	Unique.	Unique to: Arm
7	BAP	medium, white with brighter center, shiny, beta	10	Staphylococcus sp[1]	2.21	Unique.	Unique.	Unique to: Arm
8	BAP	medium, light gray, shiny, weak beta	10	Staphylococcus hominis	2.31	Unique.	Unique.	Unique to: Arm
9	BAP	medium, bright white, shiny, gamma	10	Staphylococcus capitis	2.31	Unique.	Unique.	Unique to: Arm
10	BAP	small, gray, muccoid	10	Moraxella sp	2.15	Unique.	Unique.	Unique to: Arm
11	BAP	large, gray with darker center, shiny	10	Staphylococcus epidermidis	2.18	Unique.	Unique.	Unique to: Arm
12	BAP	medium, gray with brighter center, shiny	10	Corynebacterium coyleae	2.14	Unique.	Unique.	Unique to: Arm
13	R2A	medium, dark green, shiny, alpha	n/a	Pantoea septica	1.72	Unique.	Unique.	Unique to: Arm
14	PEA	small, white, shiny	TNTC	No ID.	0
3C
1	BAP	medium, bright white, jagged clear edges, shiny	1600	Staphylococcus epidermidis	2.11
2	BAP	pinpoint, gray, shiny	30	Corynebacterium tuberculostearicum	2.08
3	BAP	medium, yellow, shiny	60	Micrococcus luteus	2.26
4	BAP	small, tan, raised, dull	20	Dermacoccus nishinomiyaensis	2.11
5	BAP	medium, light blue with bright center, shiny	20	Staphylococcus epidermidis	2.14
6	BAP	medium, yellow, dull	20	Micrococcus luteus	2.23
7	BAP	small, gray, dull	10	No ID - no peaks found.	0
8	BAP	medium, white, dull	10	Micrococcus luteus	2.23
9	BAP	medium, light blue with gray center, shiny	10	Staphylococcus epidermidis	2.21
10	BAP	medium, gray, shiny	10	Moraxella osloensis	1.89
11	BAP	medium, white, shiny	20	Micrococcus luteus	2.41
12	PEA	small, white, shiny	TNTC	No ID.	0
13	PEA	large, white with bight raised center, shiny	30	No ID.	0
3D
1	BAP	pinpoint, gray, shiny	80	No Organism Identification Possible	1.53	Same as: #2 on 3C and #1 on 3A.	Signal: Same as #2 on 3B.	Found on: Arm & Back
2	BAP	medium, light blue brighter center, shiny	30	Staphylococcus capitis	2.22	Unique.	Same as: #2 on 3E.	Found on: Back
3	BAP	medium, white with bright center, shiny, beta	40	Staphylococcus sp[1]	2.15	Signal: Same as #7 on 3A.	Unique.	SIGNAL: Found on Arm & Transplant
4	BAP	medium, bright white, shiny	30	Micrococcus luteus	2.38	Same as: #11 on 3C.	Same as: #9 on 3E.	Found on: Back
5	BAP	medium, pale yellow, dull	30	Micrococcus luteus	2.28	Unique.	Unique.	Unique to: Transplant
6	BAP	medium, light gray, shiny, weak beta	20	Staphylococcus hominis	2.34	Signal: Same as #8 on 3A.	Unique.	SIGNAL: Found on Arm & Transplant
7	BAP	small, white, dull	10	Actinomyces neuii	2.26	Same as: #7 on 3C and #4 on 3A.	Same as: #1 on 3E.	Found on: Arm & Back
8	BAP	small, yellow, raised, dull	20	Micrococcus terreus	2.29	Unique.	Unique.	Unique to: Transplant
9	BAP	medium, light blue edges, gray center, shiny	20	Staphylococcus epidermidis	2.15	Same as: #1 on 3C.	Same as: #3 on 3E.	Found on: Back
10	BAP	medium, yellow, shiny	20	Micrococcus luteus	2.27	Unique.	Same as: #4 on 3E.	Found on: Back
11	BAP	medium, gray with white center, shiny, weak beta	10	Staphylococcus capitis	2.25	Signal: Same as #3 on 3A.	Signal: Same as #3 on 3B.	SIGNAL: Found on Arm & Transplant
12	BAP	small, bright blue, raise, shiny	10	Actinomyces oris	2.18	Unique.	Unique.	Unique to: Transplant
13	BAP	medium, white, wrinkled, dull	10	Micrococcus luteus	2.45	Unique.	Unique.	Unique to: Transplant
14	BAP	large, green, wrinkled edges, shiny	10	No Organism Identification Possible	1.23	Unique.	Unique.	Unique to: Transplant
15	PEA	small, white, shiny	TNTC	No Organism Identification Possible	1.1

[truncated: 7 more sheets: #3 - B, E, F, G, #3 - H, J, K, #3 - I, L, M, N, #4 - A, C, D, #4 - B, E, F, G, #4 - H, J, K, #4 - I, L, M, N]
